# Supplementary material for: Early Changes in Alpha-Fetoprotein and Des-γ-Carboxy Prothrombin Are Useful Predictors of Antitumor Response to Durvalumab Plus Tremelimumab Therapy for Advanced Hepatocellular Carcinoma
Source: Curr Oncol. 2024 Jul 26;31(8):4225–40. doi: 10.3390/curroncol31080315 (PMC11353012; doi:10.3390/curroncol31080315)
Supplement: Supplementary file 1 [file curroncol-31-00315-s001.zip]

Archive with 1 entries (1 files):
- curroncol-3101078-supplementary.pdf
